# Supplementary material for: Efficacy and Safety of Rituximab in Autoimmune Disease—Associated Interstitial Lung Disease: A Prospective Cohort Study
Source: J Clin Med. 2022 Feb 10;11(4):927. doi: 10.3390/jcm11040927 (PMC8879100; doi:10.3390/jcm11040927)
Supplement: Supplementary file 1 [file jcm-11-00927-s001.zip]

Archive with 1 entries (1 files):
- jcm-1569288-supplementary.pdf
